# Supplementary material for: Effect of luminal surface structure of decellularized aorta on thrombus formation and cell behavior
Source: PLoS One. 2021 May 17;16(5):e0246221. doi: 10.1371/journal.pone.0246221 (PMC8128234; doi:10.1371/journal.pone.0246221)
Supplement: S2 File — (XLSX) [file pone.0246221.s002.xlsx]

## Sheet: results
ImageJ analysis
	Area			Sample	F-CHP quantification		Average	S.D
Untreated whole	28537.5			Untreated	0.083	0.041	0.062	0.021
Untreated-flurorescent area 1	0.083			HHP(intima)	2315.57	1907.25	2111.41	204.161
Untreated-flurorescent area 2	0.041			HHP90℃(intima)	20500.9	18174	19337.4	1163.44
				HHP 30min(intima)	1975.66	1494.95	1735.31	240.351
Tunica-intima whole	28537.5			HHP(media)	1046.66	2097.87	1572.26	525.602
Tunica-intima-flurorescent area1	2315.57
Tunica-intima-flurorescent area2	1907.24
HHP 90 whole	28537.5
HHP 90-flurorescent area 1	20500.9
HHP 90-flurorescent area 2	18174
HHP 30min whole	28537.5
HHP 30min-flurorescent area1	1975.66
HHP 30min-flurorescent area2	1494.95
Tunica-media whole	28537.5
Tunica-media-flurorescent area1	1046.66
Tunica-media-flurorescent area2	2097.87
