# Supplementary material for: Effect of luminal surface structure of decellularized aorta on thrombus formation and cell behavior
Source: PLoS One. 2021 May 17;16(5):e0246221. doi: 10.1371/journal.pone.0246221 (PMC8128234; doi:10.1371/journal.pone.0246221)
Supplement: S3 File — (XLSX) [file pone.0246221.s003.xlsx]

## Sheet: 2019.08.09
576
Actual Temperature:	26.8
		1	2	3	4	5	6	7	8	9	10	11	12
	A	0.092	0.191	0.479	0.653	0.863	1.46	0.23	0.106	0.106	0.263	0.706	0.958	576
	B	0.084	0.084	0.085	0.098	0.183	0.568	0.088	0.116	0.747	0.82	1.244	1.559	576
	C	0.092	0.11	0.103	0.105	0.153	1.022	0.105	0.104	0.112	0.859	0.816	1.142	576
	D	0.1	0.115	0.115	0.156	0.363	1.149	0.096	0.143	0.351	0.469	0.848	1.015	576
	E	0.091	0.09	0.102	0.158	0.365	1.18	1.464	1.645	1.644				576
	F	0.099	0.132	0.286	0.237	0.362	1.152	0.085						576
	G	0.09	0.1	0.128	0.257	0.208	1.059							576
	H	0.147	0.214	0.643	0.436	0.468	1.21							576
	Absorbance
		2min	4min	6min	8min	10min	15min
	Glass	0.092	0.191	0.479	0.653	0.863	1.46
	PTFE	0.084	0.084	0.085	0.098	0.183	0.568
	HHP	0.092	0.11	0.103	0.105	0.153	1.022
	HHP90℃	0.091	0.09	0.102	0.158	0.365	1.18
	HHP30min dry	0.09	0.1	0.128	0.257	0.208	1.059
	HHP media	0.147	0.214	0.643	0.436	0.468	1.21
	Whole Blood	1.464	1.645	1.644
	Deionized water	0.085
	Absorbance-Deiobized water
		2min	4min	6min	8min	10min	15min
	Glass	0.007	0.106	0.394	0.568	0.778	1.375
	PTFE	-0.001	-0.001	0	0.013	0.098	0.483
	HHP	0.007	0.025	0.018	0.02	0.068	0.937
	HHP90℃	0.006	0.005	0.017	0.073	0.28	1.095
	HHP30min dry	0.005	0.015	0.043	0.172	0.123	0.974
	HHP media	0.062	0.129	0.558	0.351	0.383	1.125
	Whole Blood	1.379	1.56	1.559
	Deionized water	0
	Whole Blood ave	1.49933
	÷Whole blood average×100
		2min	4min	6min	8min	10min	15min
	Glass	0.466874	7.06981	26.2783	37.8835	51.8897	91.7074
	PTFE	-0.0666963	-0.0666963	0	0.867052	6.53624	32.2143
	HHP	0.466874	1.66741	1.20053	1.33393	4.53535	62.4944
	HHP90℃	0.400178	0.333482	1.13384	4.86883	18.675	73.0325
	HHP30min dry	0.333482	1.00044	2.86794	11.4718	8.20365	64.9622
	HHP media	4.13517	8.60382	37.2165	23.4104	25.5447	75.0333

## Sheet: 2019.08.22
576
Actual Temperature:	24.1
		1	2	3	4	5	6	7	8	9	10	11	12
	A	0.267	0.567	0.417	0.974	1.076	1.157	0.149	0.156	0.19	0.225	0.355	0.17	576
	B	0.086	0.087	0.089	0.139	0.121	0.482	0.291	0.541	0.737	0.748	0.945	0.937	576
	C							0.12	0.113	0.124	0.157	0.334	0.399	576
	D	0.117	0.108	0.102	0.106	0.109	0.125	0.087	0.101	0.114	0.92	0.497	1.083	576
	E	0.103	0.101	0.104	0.111	0.114	0.191	0.158	0.207	0.33	0.386	0.206	0.172	576
	F	0.084	0.085	0.087	0.092	0.108	0.438							576
	G	0.096	0.095	0.102	0.102	0.224	0.274							576
	H	0.106	0.109	0.095	0.172	0.284	0.327							576
	Absorbance
		2min	4min	6min	8min	10min	15min
	Glass	0.267	0.567	0.417	0.974	1.076	1.157
	PTFE	0.086	0.087	0.089	0.139	0.121	0.482
	HHP	0.117	0.108	0.102	0.106	0.109	0.125
	HHP90℃	0.084	0.085	0.087	0.092	0.108	0.438
	HHP30min dry	0.106	0.109	0.095	0.172	0.284	0.327
	HHP media	0.149	0.156	0.19	0.225	0.355	0.17
	Whole Blood	1.327	1.464	1.367
	Deionized water	0.085	0.087	0.084
	Deionized water ave	0.0853333
	Absorbance-Deiobized water
		2min	4min	6min	8min	10min	15min
	Glass	0.181667	0.481667	0.331667	0.888667	0.990667	1.07167
	PTFE	0.000666667	0.00166667	0.00366667	0.0536667	0.0356667	0.396667
	HHP	0.0316667	0.0226667	0.0166667	0.0206667	0.0236667	0.0396667
	HHP90℃	-0.00133333	-0.000333333	0.00166667	0.00666667	0.0226667	0.352667
	HHP30min dry	0.0206667	0.0236667	0.00966667	0.0866667	0.198667	0.241667
	HHP media	0.0636667	0.0706667	0.104667	0.139667	0.269667	0.0846667
	Whole Blood	1.24167	1.37867	1.28167
	Deionized water	-0.000333333	0.00166667	-0.00133333
	Whole Blood ave	1.30067
	÷Whole blood average×100
		2min	4min	6min	8min	10min	15min
	Glass	14.6309	38.7919	26.7114	71.5705	79.7852	86.3087
	PTFE	0.0536913	0.134228	0.295302	4.32215	2.87248	31.9463
	HHP	2.55034	1.8255	1.34228	1.66443	1.90604	3.19463
	HHP90℃	-0.107383	-0.0268456	0.134228	0.536913	1.8255	28.4027
	HHP30min dry	1.66443	1.90604	0.778523	6.97987	16	19.4631
	HHP media	5.12752	5.69128	8.42953	11.2483	21.7181	6.81879

## Sheet: 2020.01.16
576
Actual Temperature:	21.1
		1	2	3	4	5	6	7	8	9	10	11	12
	A	0.039	0.045	0.045	0.061	0.055	0.054	0.045	0.056	0.04	0.042	0.065		576
	B	0.037	0.243	0.049	0.056	0.047	0.048	0.047	0.12	0.039	0.048	0.255		576
	C	0.056	0.52	0.128	0.147	0.095	0.055	0.188	0.194	0.041	0.168	0.198		576
	D	0.185	1.176	0.248	1.145	0.539	0.133	1.421	0.352	0.068	0.602	0.598		576
	E	0.611	1.486	0.229	1.299	1.278	0.451	1.654	0.611	0.131	0.685	0.678		576
	F	1.259	1.688	1.23	1.219	1.533	1.267	1.727	1.129	0.298	0.731	0.548		576
	G	1.389	1.555	1.262	1.09	1.378	1.217	1.492	1.359	0.463	1.121	0.607		576
	H		1.559	1.482	1.297	0.037	0.038	0.038						576
	Absorbance	2min	4min	6min	8min	10min	12min	15min
	Glass	0.045	0.243	0.52	1.176	1.486	1.688	1.555
	PTFE	0.039	0.037	0.056	0.185	0.611	1.259	1.389
	HHP	0.045	0.049	0.128	0.248	0.229	1.23	1.262
	HHP90℃	0.055	0.047	0.095	0.539	1.278	1.533	1.378
	HHP30min dry	0.045	0.047	0.188	1.421	1.654	1.727	1.492
	HHP media	0.056	0.12	0.194	0.352	0.611	1.129	1.359
	Whole Blood	1.559	1.482	1.297
	Deionized water	0.037	0.038	0.038
	Deionized water ave	0.0376667
	Absorbance-Deiobized water ave	2min	4min	6min	8min	10min	12min	15min
	Glass	0.00733333	0.205333	0.482333	1.13833	1.44833	1.65033	1.51733
	PTFE	0.00133333	-0.000666667	0.0183333	0.147333	0.573333	1.22133	1.35133
	HHP	0.00733333	0.0113333	0.0903333	0.210333	0.191333	1.19233	1.22433
	HHP90℃	0.0173333	0.00933333	0.0573333	0.501333	1.24033	1.49533	1.34033
	HHP30min dry	0.00733333	0.00933333	0.150333	1.38333	1.61633	1.68933	1.45433
	HHP media	0.0183333	0.0823333	0.156333	0.314333	0.573333	1.09133	1.32133
	Whole Blood	1.52133	1.44433	1.25933
	Deionized water	-0.000666667	0.000333333	0.000333333
	Whole Blood ave	1.40833
	÷Whole blood average×100	2min	4min	6min	8min	10min	12min	15min
	Glass	0.52071	14.5799	34.2485	80.8284	102.84	117.183	107.74
	PTFE	0.0946746	-0.0473373	1.30178	10.4615	40.7101	86.7219	95.9527
	HHP	0.52071	0.804734	6.4142	14.9349	13.5858	84.6627	86.9349
	HHP90℃	1.23077	0.662722	4.07101	35.5976	88.071	106.178	95.1716
	HHP30min dry	0.52071	0.662722	10.6746	98.2249	114.769	119.953	103.266
	HHP media	1.30178	5.84615	11.1006	22.3195	40.7101	77.4911	93.8225

## Sheet: 2020.01.21
576
Actual Temperature:	22
		1	2	3	4	5	6	7	8	9	10	11	12
	A	0.04	0.046	0.054	0.047	0.049	0.06	0.059	0.126	0.056	0.043	0.042		576
	B	0.042	0.276	0.089	0.064	0.045	0.074	0.053	0.087	0.052	0.084	0.195		576
	C	0.063	0.541	0.11	0.091	0.086	0.086	0.163	0.075	0.086	0.075	0.318		576
	D	0.184	0.679	0.135	0.342	0.105	0.135	0.303	0.38	0.833	0.168	0.815		576
	E	0.413	1.1	0.152	0.504	0.358	0.142	0.396	0.896	1.073	0.194	0.205		576
	F	0.665	1.468	0.17	0.902	0.76	0.173	0.629	0.54	1.043	0.784	0.979		576
	G	1.124	1.44	0.904	1.549	1.159	0.786	1.046	1.331	1.257	1.035	0.938		576
	H		1.508	1.554	1.605	0.037	0.038	0.038						576
	Absorbance	2min	4min	6min	8min	10min	12min	15min
	Glass	0.046	0.276	0.541	0.679	1.1	1.468	1.44
	PTFE	0.04	0.042	0.063	0.184	0.413	0.665	1.124
	HHP	0.054	0.089	0.11	0.135	0.152	0.17	0.904
	HHP90℃	0.049	0.045	0.086	0.105	0.358	0.76	1.159
	HHP30min dry	0.059	0.053	0.163	0.303	0.396	0.629	1.046
	HHP media	0.126	0.087	0.075	0.38	0.896	0.54	1.331
	Whole Blood	1.508	1.554	1.605
	Deionized water	0.037	0.038	0.038
	Deionized water ave	0.0376667
	Absorbance-Deiobized water ave	2min	4min	6min	8min	10min	12min	15min
	Glass	0.00833333	0.238333	0.503333	0.641333	1.06233	1.43033	1.40233
	PTFE	0.00233333	0.00433333	0.0253333	0.146333	0.375333	0.627333	1.08633
	HHP	0.0163333	0.0513333	0.0723333	0.0973333	0.114333	0.132333	0.866333
	HHP90℃	0.0113333	0.00733333	0.0483333	0.0673333	0.320333	0.722333	1.12133
	HHP30min dry	0.0213333	0.0153333	0.125333	0.265333	0.358333	0.591333	1.00833
	HHP media	0.0883333	0.0493333	0.0373333	0.342333	0.858333	0.502333	1.29333
	Whole Blood	1.47033	1.51633	1.56733
	Deionized water	-0.000666667	0.000333333	0.000333333
	Whole Blood ave	1.518
	÷Whole blood average×100	2min	4min	6min	8min	10min	12min	15min
	Glass	0.548968	15.7005	33.1577	42.2486	69.9824	94.2249	92.3803
	PTFE	0.153711	0.285463	1.66886	9.63988	24.7255	41.3263	71.5635
	HHP	1.07598	3.38164	4.76504	6.41195	7.53184	8.71761	57.0707
	HHP90℃	0.746596	0.483092	3.18401	4.43566	21.1023	47.5845	73.8691
	HHP30min dry	1.40536	1.0101	8.25648	17.4791	23.6056	38.9548	66.4251
	HHP media	5.81906	3.24989	2.45938	22.5516	56.5437	33.0918	85.1998

## Sheet: 2020.01.23
576
Actual Temperature:	22.4
		1	2	3	4	5	6	7	8	9	10	11	12
	A	0.038	0.04	0.041	0.043	0.047	0.038	0.041	0.04	0.041	0.043	0.057	0.046	576
	B	0.038	0.084	0.053	0.051	0.041	0.046	0.057	0.09	0.042	0.177	0.064	0.046	576
	C	0.044	0.292	0.063	0.069	0.059	0.072	0.062	0.083	0.058	0.072	0.093	0.046	576
	D	0.09	0.416	0.085	0.072	0.061	0.108	0.134	0.326	0.083	0.077	0.128	0.046	576
	E	0.099	0.478	0.047	0.161	0.187	0.161	0.217	0.319	0.147	0.271	0.317	0.046	576
	F	0.145	0.54	0.155	0.344	0.406	0.384	0.41	0.56	0.159	0.297	0.43	0.046	576
	G	0.527	0.771	0.588	0.629	0.585	0.367	0.722	0.719	0.551	0.658	0.579	0.046	576
	H	0.046	0.577	1.001	0.933	0.037	0.038	0.037	0.047	0.049	0.048	0.047	0.047	576
	Absorbance	2	4	6	8	10	12	15
	Glass	0.04	0.084	0.292	0.416	0.478	0.54	0.771
	PTFE	0.038	0.038	0.044	0.09	0.099	0.145	0.527
	HHP	0.041	0.053	0.063	0.085	0.047	0.155	0.588
	HHP90℃	0.047	0.041	0.059	0.061	0.187	0.406	0.585
	HHP30min dry	0.041	0.057	0.062	0.134	0.217	0.41	0.722
	HHP media	0.057	0.064	0.093	0.128	0.317	0.43	0.579
	Whole Blood	0.577	1.001	0.933
	Deionized water	0.037	0.038	0.037
	Deionized water ave	0.0373333
	Absorbance-Deiobized water ave	2	4	6	8	10	12	15
	Glass	0.00266667	0.0466667	0.254667	0.378667	0.440667	0.502667	0.733667
	PTFE	0.000666667	0.000666667	0.00666667	0.0526667	0.0616667	0.107667	0.489667
	HHP	0.00366667	0.0156667	0.0256667	0.0476667	0.00966667	0.117667	0.550667
	HHP90℃	0.00966667	0.00366667	0.0216667	0.0236667	0.149667	0.368667	0.547667
	HHP30min dry	0.00366667	0.0196667	0.0246667	0.0966667	0.179667	0.372667	0.684667
	HHP media	0.0196667	0.0266667	0.0556667	0.0906667	0.279667	0.392667	0.541667
	Whole Blood	0.539667	0.963667	0.895667
	Deionized water	-0.000333333	0.000666667	-0.000333333
	Whole Blood ave	0.799667
	÷Whole blood average×100	2	4	6	8	10	12	15
	Glass	0.333472	5.83576	31.8466	47.3531	55.1063	62.8595	91.7466
	PTFE	0.0833681	0.0833681	0.833681	6.58608	7.71155	13.4639	61.2338
	HHP	0.458524	1.95915	3.20967	5.96082	1.20884	14.7145	68.862
	HHP90℃	1.20884	0.458524	2.70946	2.95957	18.7161	46.1025	68.4869
	HHP30min dry	0.458524	2.45936	3.08462	12.0884	22.4677	46.6028	85.619
	HHP media	2.45936	3.33472	6.96123	11.3381	34.9729	49.1038	67.7366

## Sheet: Summary
	(%)
	2019.08.09
		2min	4min	6min	8min	10min	15min		Average	2min	4min	6min	8min	10min	15min		Average
	Glass	0.466874	7.06981	26.2783	37.8835	51.8897	91.7074		Glass	3.30018	16.3956	30.4485	55.9768	71.9208	93.9765			2min	4min	6min	8min	10min	15min
	PTFE	-0.0666963	-0.0666963	0	0.867052	6.53624	32.2143		PTFE	0.0637497	0.0778052	0.819924	6.37534	16.5112	58.5821		Glass	3.30018	16.3956	30.4485	55.9768	71.9208	93.9765
	HHP	0.466874	1.66741	1.20053	1.33393	4.53535	62.4944		HHP	1.01448	1.92769	3.38635	6.06121	5.75357	55.7113		PTFE	0.0637497	0.0778052	0.819924	6.37534	16.5112	58.5821
	HHP90℃	0.400178	0.333482	1.13384	4.86883	18.675	73.0325		HHP90℃	0.6958	0.382195	2.24651	9.67972	29.678	67.7925		HHP(intima-media)	1.01448	1.92769	3.38635	6.06121	5.75357	55.7113
	HHP30min	0.333482	1.00044	2.86794	11.4718	8.20365	64.9622		HHP30min	0.876501	1.40773	5.13242	29.2488	37.0092	67.9471		HHP90℃	0.6958	0.382195	2.24651	9.67972	29.678	67.7925
	HHPtunica	4.13517	8.60382	37.2165	23.4104	25.5447	75.0333		HHPtunica	3.76858	5.34517	13.2335	18.1736	35.8979	65.7222		HHP30min dry	0.876501	1.40773	5.13242	29.2488	37.0092	67.9471
																	HHP(tunica-media)	3.76858	5.34517	13.2335	18.1736	35.8979	65.7222
	2019.08.22
		2min	4min	6min	8min	10min	15min		S.D	2min	4min	6min	8min	10min	15min		S.D
	Glass	14.6309	38.7919	26.7114	71.5705	79.7852	86.3087		Glass	6.33459	13.2652	3.71115	19.0458	20.6494	8.07601			2min	4min	6min	8min	10min	15min
	PTFE	0.0536913	0.134228	0.295302	4.32215	2.87248	31.9463		PTFE	0.0814733	0.143942	0.689306	3.93559	15.9374	27.2802		Glass	6.33459	13.2652	3.71115	19.0458	20.6494	8.07601
	HHP	2.55034	1.8255	1.34228	1.66443	1.90604	3.19463		HHP	0.896577	0.929272	2.23919	5.48987	5.03607	31.4393		PTFE	0.0814733	0.143942	0.689306	3.93559	15.9374	27.2802
	HHP90℃	-0.107383	-0.0268456	0.134228	0.536913	1.8255	28.4027		HHP90℃	0.566673	0.257094	1.59074	14.5871	33.542	24.321		HHP	0.896577	0.929272	2.23919	5.48987	5.03607	31.4393
	HHP30min	1.66443	1.90604	0.778523	6.97987	16	19.4631		HHP30min	0.611695	0.747205	4.14586	38.7383	43.9001	31.3116		HHP90℃	0.566673	0.257094	1.59074	14.5871	33.542	24.321
	HHPtunica	5.12752	5.69128	8.42953	11.2483	21.7181	6.81879		HHPtunica	1.86981	2.2035	13.768	6.29412	13.7706	34.3852		HHP30min	0.611695	0.747205	4.14586	38.7383	43.9001	31.3116
																	HHPtunica	1.86981	2.2035	13.768	6.29412	13.7706	34.3852
	2020.01.16
		2min	4min	6min	8min	10min	15min		S.E	2min	4min	6min	8min	10min	15min		S.E
	Glass	0.52071	14.5799	34.2485	80.8284	102.84	107.74		Glass	2.83292	5.93236	1.65968	8.51753	9.23469	3.6117			2min	4min	6min	8min	10min	15min
	PTFE	0.0946746	-0.0473373	1.30178	10.4615	40.7101	95.9527		PTFE	0.036436	0.064373	0.308267	1.76005	7.12744	12.2001		Glass	2.83292	5.93236	1.65968	8.51753	9.23469	3.6117
	HHP	0.52071	0.804734	6.4142	14.9349	13.5858	86.9349		HHP	0.400961	0.415583	1.0014	2.45514	2.2522	14.0601		PTFE	0.036436	0.064373	0.308267	1.76005	7.12744	12.2001
	HHP90℃	1.23077	0.662722	4.07101	35.5976	88.071	95.1716		HHP90℃	0.253424	0.114976	0.7114	6.52355	15.0005	10.8767		HHP	0.400961	0.415583	1.0014	2.45514	2.2522	14.0601
	HHP30min	0.52071	0.662722	10.6746	98.2249	114.769	103.266		HHP30min	0.273558	0.33416	1.85409	17.3243	19.6327	14.003		HHP90℃	0.253424	0.114976	0.7114	6.52355	15.0005	10.8767
	HHPtunica	1.30178	5.84615	11.1006	22.3195	40.7101	93.8225		HHPtunica	0.836204	0.985436	6.15726	2.81482	6.1584	15.3775		HHP30min	0.273558	0.33416	1.85409	17.3243	19.6327	14.003
																	HHPtunica	0.836204	0.985436	6.15726	2.81482	6.1584	15.3775
	2020.01.21
		2min	4min	6min	8min	10min	15min
	Glass	0.548968	15.7005	33.1577	42.2486	69.9824	92.3803
	PTFE	0.153711	0.285463	1.66886	9.63988	24.7255	71.5635
	HHP	1.07598	3.38164	4.76504	6.41195	7.53184	57.0707
	HHP90℃	0.746596	0.483092	3.18401	4.43566	21.1023	73.8691
	HHP30min	1.40536	1.0101	8.25648	17.4791	23.6056	66.4251
	HHPtunica	5.81906	3.24989	2.45938	22.5516	56.5437	85.1998
	2020.01.23
		2min	4min	6min	8min	10min	15min
	Glass	0.333472	5.83576	31.8466	47.3531	55.1063	91.7466
	PTFE	0.0833681	0.0833681	0.833681	6.58608	7.71155	61.2338
	HHP	0.458524	1.95915	3.20967	5.96082	1.20884	68.862
	HHP90℃	1.20884	0.458524	2.70946	2.95957	18.7161	68.4869
	HHP30min	0.458524	2.45936	3.08462	12.0884	22.4677	85.619
	HHPtunica	2.45936	3.33472	6.96123	11.3381	34.9729	67.7366
