# Supplementary material for: Effect of luminal surface structure of decellularized aorta on thrombus formation and cell behavior
Source: PLoS One. 2021 May 17;16(5):e0246221. doi: 10.1371/journal.pone.0246221 (PMC8128234; doi:10.1371/journal.pone.0246221)
Supplement: S4 File — (XLSX) [file pone.0246221.s004.xlsx]

## Sheet: Day1
cells	TCPS			HHP intima			HHP90			HHP media			HHP 30min
Day1	n=1	n=2	n=3	n=1	n=2	n=3	n=1	n=2	n=3	n=1	n=2	n=3	n=1	n=2	n=3
1	397	295	314	224	272	108	298	151	105	84	99	68	122	121	120
2	392	257	349	181	183	152	255	225	161	98	160	67	138	120	131
3	256	235	472	189	159	104	196	209	117	98	106	47	128	93	84
4	183	198	481	163	203	211	194	224	128	102	68	70	120	113	159
5	197	219	470	249	195	185	335	167	96	98	73	63	313	100	136
6	244	222	473	186	218	199	294	173	57	62	80	84	141	247	150
7	310	229	368	150	184	213	255	186	44	70	118	64	90	228	115
8	411	329	249	148	175	223	170	104	113	91	97	106	95	189	141
9	387	231	212	228	202	169	187	147	117	85	140	62	134	137	151
10	293	381	489	169	225	227	270	148	105	74	111	28	132	114	104
ave	307	259.6	387.7	188.7	201.6	179.1	245.4	173.4	104.3	86.2	105.2	65.9	141.3	146.2	129.1
ave"	318.1			189.8			174.367			85.7667			138.867

## Sheet: Day7
cells	TCPS			HHP intima			HHP90			HHP media			HHP 30min
Day7	n=1	n=2	n=3	n=1	n=2	n=3	n=1	n=2	n=3	n=1	n=2	n=3	n=1	n=2	n=3
1	315	652	550	577	678	648	103	258	68	20	14	19	118	195	139
2	494	682	603	550	697	496	497	233	303	79	10	37	84	120	208
3	552	614	585	509	625	496	518	258	199	15	14	31	184	151	158
4	664	621	603	494	494	202	40	275	210	15	26	37	104	175	107
5	660	604	595	598	577	189	27	261	51	26	18	16	153	146	150
6	552	645	543	428	573	191	1	93	418	21	22	22	180	123	159
7	551	459	551	362	667	234	6	54	278	27	17	19	114	184	174
8	618	680	463	277	576	635	64	247	247	22	24	37	83	111	121
9	637	410	624	445	650	445	29	320	117	17	14	40	77	158	109
10	536	548	583	519	709	775	44	245	286	25	20	26	136	144	185
ave	557.9	591.5	570	475.9	624.6	431.1	132.9	224.4	217.7	26.7	17.9	28.4	123.3	150.7	151
ave"	573.133			510.533			191.667			24.3333			141.667

## Sheet: Summary
length：1513.686μm		1.513 mm
width：1132.634μm		1.132 mm
area：1.712716 mm^2
							cells/mm^2
cells							DAY1	TCPS	HHP intima	HHP90	HHP media	HHP 30min dry		cells/cm^2	DAY1	DAY7		cells/cm^2	Day1(x10^4)	Day7(x10^4)
DAY1	TCPS	HHP intima	HHP90	HHP media	HHP 30min dry		n=1	179.247	110.176	143.281	50.3294	82.5005		TCPS	18572.8	33463.4		TCPS	1.85728	3.34634
n=1	307	188.7	245.4	86.2	141.3		n=2	151.572	117.708	101.243	61.4229	85.3615		HHP intima	11081.8	29808.4		HHP intima-media	1.10818	2.98084
n=2	259.6	201.6	173.4	105.2	146.2		n=3	226.366	104.571	60.8974	38.4769	75.3774		HHP90	10180.7	11190.8		HHP90℃	1.01807	1.11908
n=3	387.7	179.1	104.3	65.9	129.1		ave	185.728	110.818	101.807	50.0764	81.0798		HHP media	5007.64	1420.75		HHP 30min dry	0.810798	0.827146
ave	318.1	189.8	174.367	85.7667	138.867									HHP 30min dry	8107.98	8271.46		HHP tunica-media	0.500764	0.142075
							DAY7	TCPS	HHP intima	HHP90	HHP media	HHP 30min dry
DAY7	TCPS	HHP intima	HHP90	HHP media	HHP 30min dry		n=1	325.74	277.863	77.5961	15.5893	71.9909
n=1	557.9	475.9	132.9	26.7	123.3		n=2	345.358	364.684	131.02	10.4512	87.9889		S.D	DAY1	DAY7		S.D	Day1	Day7
n=2	591.5	624.6	224.4	17.9	150.7		n=3	332.805	251.705	127.108	16.5819	88.1641		TCPS	3087.63	811.28		TCPS	3.08763	0.81128
n=3	570	431.1	217.7	28.4	151		ave	334.634	298.084	111.908	14.2075	82.7146		HHP intima	538.236	4828.88		HHP tunica-intima	0.538236	4.82888
ave	573.133	510.533	191.667	24.3333	141.667									HHP90	3363.54	2431.47		HHP90℃	3.36354	2.43147
														HHP media	936.938	268.678		HHP 30min dry	0.419799	0.758314
							cells/cm^2							HHP 30min dry	419.799	758.314		HHP tunica-media	0.936938	0.268678
							DAY1	TCPS	HHP intima	HHP90	HHP media	HHP 30min dry
							n=1	17924.7	11017.6	14328.1	5032.94	8250.05
							n=2	15157.2	11770.8	10124.3	6142.29	8536.15
							n=3	22636.6	10457.1	6089.74	3847.69	7537.74
							ave	18572.8	11081.8	10180.7	5007.64	8107.98
							DAY7	TCPS	HHP intima	HHP90	HHP media	HHP 30min dry
							n=1	32574	27786.3	7759.61	1558.93	7199.09
							n=2	34535.8	36468.4	13102	1045.12	8798.89
							n=3	33280.5	25170.5	12710.8	1658.19	8816.41
							ave	33463.4	29808.4	11190.8	1420.75	8271.46
