# Supplementary material for: Effect of luminal surface structure of decellularized aorta on thrombus formation and cell behavior
Source: PLoS One. 2021 May 17;16(5):e0246221. doi: 10.1371/journal.pone.0246221 (PMC8128234; doi:10.1371/journal.pone.0246221)
Supplement: S5 File — (XLSX) [file pone.0246221.s005.xlsx]

## Sheet: Summary
	area	1.71272	㎟
	Day1	TCPS-n1	TCPS-n2	TCPS-n3	HHP intima-n1	HHP intima-n2	HHP intima-n3	HHP90-n1	HHP90-n2	HHP90-n3	HHP30min-1	HHP30min-2	HHP30min-3	HHP media-1	HHP media-2	HHP media-3				cells/cm^2				10^4cells/cm^2
	1	136	136	157	99	107	82	73	61	86	125	153	157	89	105	107				day1	day7			day1	day7
	2	219	171	184	91	135	103	63	44	61	132	147	169	88	107	97			TCPS	10867.7	44959.8		TCPS	1.08677	4.49598
	3	94	148	213	81	100	56	93	26	81	124	234	146	106	118	88			HHP	5879.55	29138.9		HHP	0.587955	2.91389
	4	135	191	169	140	77	80	78	51	98	115	257	170	95	94	61			HHP90℃	4563.9	10815.2		HHP90℃	0.45639	1.08152
	5	200	199	285	131	109	110	69	73	94	138	223	158	133	107	74			HHP(30min dry)	9246.52	33263		HHP(30min dry)	0.924652	3.3263
	6	173	268	260	132	118	100	86	47	93	142	167	147	84	134	97			HHP(media)	6247.39	12977.4		HHP(media)	0.624739	1.29774
	7	121	166	218	91	125	86	77	51	95	149	150	165	120	139	153
	8	221	214	168	102	127	73	98	40	107	134	165	113	67	130	139			S.D	day1	day7		S.D	day1	day7
	9	261	142	197	88	145	53	121	81	70	169	189	119	80	112	157			TCPS	573.15	11059		TCPS	0.057315	1.1059
	10	208	184	146	114	106	60	130	107	91	144	243	107	134	68	127			HHP	863.546	5025.19		HHP	0.0863546	0.502519
	average	176.8	181.9	199.7	106.9	114.9	80.3	88.8	58.1	87.6	137.2	192.8	145.1	99.6	111.4	110			HHP90℃	828.96	1192.7		HHP90℃	0.082896	0.11927
	cells/cm^2	10322.8	10620.6	11659.8	6241.55	6708.64	4688.46	5184.75	3392.27	5114.68	8010.67	11257	8471.92	5815.32	6504.29	6422.55			HHP(30min dry)	1434.02	10436.8		HHP(30min dry)	0.143402	1.04368
	ave'	10867.7			5879.55			4563.9			9246.52			6247.39					HHP(media)	307.331	875.053		HHP(media)	0.0307331	0.0875053
	S.D	573.15			863.546			828.96			1434.02			307.331
	Day7	TCPS-n1	TCPS-n2	TCPS-n3	HHP intima-n1	HHP intima-n2	HHP intima-n3	HHP90-n1	HHP90-n2	HHP90-n3	HHP30min-1	HHP30min-2	HHP30min-3	HHP media-1	HHP media-2	HHP media-3
	1	970	1078	657	807	516	665	284	193	473	530	808	330	222	290	197
	2	1008	984	488	695	491	614	100	204	58	533	910	560	212	214	265
	3	777	992	454	595	393	522	90	174	73	627	971	524	226	155	269
	4	791	985	537	440	372	527	100	154	207	369	823	337	192	165	196
	5	795	717	558	311	392	611	158	145	420	516	816	306	197	214	146
	6	1023	901	498	313	452	683	269	165	69	536	642	301	166	127	224
	7	935	827	502	274	412	619	271	295	86	723	631	236	164	297	267
	8	797	837	500	512	317	671	251	184	47	591	773	201	179	287	223
	9	1002	861	406	549	325	662	266	295	51	489	712	301	224	321	251
	10	808	987	426	307	373	552	192	203	80	645	866	484	229	268	281
	average	890.6	916.9	502.6	480.3	404.3	612.6	198.1	201.2	156.4	555.9	795.2	358	201.1	233.8	231.9
	cells/cm^2	51999.3	53534.9	29345.2	28043.2	23605.8	35767.8	11566.4	11747.4	9131.69	32457.2	46429.2	20902.5	11741.6	13650.8	13539.9
	ave'	44959.8			29138.9			10815.2			33263			12977.4
	S.D	11059			5025.19			1192.7			10436.8			875.053
