# Supplementary material for: Effect of luminal surface structure of decellularized aorta on thrombus formation and cell behavior
Source: PLoS One. 2021 May 17;16(5):e0246221. doi: 10.1371/journal.pone.0246221 (PMC8128234; doi:10.1371/journal.pone.0246221)
Supplement: S6 File — (XLSX) [file pone.0246221.s006.xlsx]

## Sheet: Summary
			Ct	ΔCt	ΔΔCt	Expression ratio						Ct	ΔCt	ΔΔCt	Expression ratio
TCPS	ｎ1	GAPDH	17.9159						HHP	ｎ1	GAPDH	18.0521									Ct	ΔCt	ΔΔCt	Expression ratio						Ct	ΔCt	ΔΔCt	Expression ratio						Ct	ΔCt	ΔΔCt	Expression ratio
		SMA	24.74	6.82413		1					SMA	24.0109	5.95873	-0.698513	1.62283			HHP30min dry	ｎ1	GAPDH	20.2223						HHP90℃	ｎ1	GAPDH	18.8118						media	ｎ1	GAPDH	22.4926
		CNN	25.7649	7.84899		1					CNN	23.7837	5.73155	-1.7939	3.4675					SMA	26.9421	6.7198	0.0625596	0.957564					SMA	25.7472	6.93549	0.278248	0.824592					SMA	29.1516	6.65893	0.00168467	0.998833
		SM22	21.8124	3.89647		1					SM22	20.5091	2.45694	-0.967252	1.95511					CNN	27.0706	6.8483	-0.677139	1.59897					CNN	26.8333	8.02156	0.496113	0.709014					CNN	Undetermined	-	-	0
	n2	GAPDH	18.2284							ｎ2	GAPDH	20.9388								SM22	22.7949	2.57261	-0.851589	1.80449					SM22	22.0901	3.2783	-0.145896	1.10642					SM22	25.3659	2.87329	-0.550909	1.46501
		SMA	24.9301	6.70177		1					SMA	27.06	6.12125	-0.535991	1.44994				ｎ2	GAPDH	19.2911							ｎ2	GAPDH	18.3745							ｎ2	GAPDH	20.4824
		CNN	25.7193	7.49094		1					CNN	28.5409	7.60206	0.0766168	0.948279					SMA	26.7057	7.4146	0.757357	0.591579					SMA	25.7907	7.41619	0.758944	0.590929					SMA	27.4102	6.92774	0.270503	0.829031
		SM22	21.5287	3.3003		1					SM22	23.7957	2.85686	-0.567338	1.48179					CNN	27.4028	8.11169	0.586249	0.666073					CNN	26.9048	8.53022	1.00478	0.498347					CNN	27.2322	6.7498	-0.775648	1.71196
	ｎ3	GAPDH	17.778							ｎ3	GAPDH	21.9703								SM22	21.9043	2.61327	-0.81093	1.75434					SM22	22.6715	4.29694	0.87274	0.546109					SM22	22.8936	2.41115	-1.01304	2.01816
		SMA	24.4114	6.63334		1					SMA	28.5763	6.60608	-0.0511622	1.0361				ｎ3	GAPDH	20.1844							ｎ3	GAPDH	18.8434							ｎ3	GAPDH	28.9715
		CNN	25.1784	7.40034		1					CNN	37.046	15.0757	7.55025	0.00533518					SMA	26.3844	6.19993	-0.457309	1.37298					SMA	25.9847	7.14129	0.484049	0.714968					SMA	26.55	-2.42145	-9.07869	540.701
		SM22	21.118	3.33992		1					SM22	26.2459	4.27568	0.851483	0.554215					CNN	26.8479	6.66347	-0.861976	1.81753					CNN	31.9615	13.1181	5.59267	0.0207223					CNN	26.0521	-2.91937	-10.4448	1393.8
	ｎ4	GAPDH	18.1711							ｎ4	GAPDH	18.4835								SM22	22.8925	2.70805	-0.716146	1.64279					SM22	24.9825	6.13906	2.71486	0.152316					SM22	22.1578	-6.81363	-10.2378	1207.51
		SMA	24.6408	6.46973		1					SMA	24.9559	6.4724	-0.184843	1.13669				ｎ4	GAPDH	21.4691							ｎ4	GAPDH	19.1926							ｎ4	GAPDH	22.3882
		CNN	25.5326	7.36151		1					CNN	24.8214	6.33782	-1.18763	2.27778					SMA	27.9666	6.49754	-0.159702	1.11706					SMA	26.0095	6.8169	0.159663	0.895234					SMA	28.5383	6.15017	-0.507074	1.42116
		SM22	21.3312	3.16009		1					SM22	21.1023	2.61874	-0.805456	1.7477					CNN	27.7034	6.23429	-1.29116	2.44724					CNN	26.3689	7.17623	-0.349216	1.27387					CNN	33.5639	11.1757	3.65025	0.0796462
	ave	GAPDH	18.0234							ｎ5	GAPDH	Undetermined								SM22	24.2617	2.79258	-0.631614	1.5493					SM22	22.2158	3.02314	-0.401054	1.32047					SM22	24.5938	2.20561	-1.21858	2.32718
		SMA	24.6806	6.65724							SMA	26.2537	-						ｎ5	GAPDH	20.702							ｎ5	GAPDH	20.3754							ｎ5	GAPDH	22.8073
		CNN	25.5488	7.52544							CNN	26.1554	-							SMA	28.6687	7.96672	1.30948	0					SMA	27.0663	6.69094	0.0336995	0.976912					SMA	30.3946	7.58726	0.930014	0.524853
		SM22	21.4475	3.4242							SM22	22.4149	-							CNN	29.6195	8.91755	1.39211	0.381008					CNN	35.412	15.0366	7.51115	0.00548176					CNN	35.1434	12.336	4.81058	0.0356345
																				SM22	25.5449	4.84296	1.41876	0.374032					SM22	24.9638	4.58836	1.16417	0.446222					SM22	25.4039	2.59656	-0.827634	1.77477
								Summary		Expression ratio ave	S.D	S.E
								TCPS	GAPDH	1
									SMA	1
									CNN	1
									SM22	1
								HHP	GAPDH
									SMA	1.31139	0.235847	0.117923
									CNN	1.67472	1.31266	0.656329
									SM22	1.4347	0.53532	0.26766
								HHP30min	GAPDH
									SMA	0.807836	0.47682	0.213241
									CNN	1.38216	0.759741	0.339767
									SM22	1.42499	0.532896	0.238318
								HHP90	GAPDH
									SMA	0.800527	0.135582	0.060634
									CNN	0.501487	0.472611	0.211358
									SM22	0.714307	0.432939	0.193616
								HHP media	GAPDH
									SMA	0.94347	0.32388	0.16194
									CNN	0.45681	0.725209	0.362605
									SM22	1.89628	0.316738	0.158369

## Sheet: Raw data
Well	Sample Name	Target Name	Task	Reporter	Quencher	RQ	RQ Min	RQ Max	Cт	Cт Mean	Cт SD	ΔCт	ΔCт Mean	ΔCт SE	HK Control ΔCт Mean	HK Control ΔCт SE	ΔΔCт	Automatic Ct Threshold	Ct Threshold	Automatic Baseline	Baseline Start	Baseline End	Efficiency	Tm1	Tm2	Tm3	Comments	HIGHSD	NOAMP	OUTLIERRG	EXPFAIL	MTP
A1	TCPS	GAPDH	UNKNOWN	SYBR	None				17.9159	18.0234	0.212586							TRUE	2.10339	TRUE	3	9	1	86.1758				N	N	N	N	N
A2	TCPS	SMA	UNKNOWN	SYBR	None	1	0.773398	1.293	24.74	24.6806	0.21592		6.65724	0.151504			0	TRUE	2.57349	TRUE	3	16	1	83.6418				N	N	N	N	N
A3	TCPS	CNN	UNKNOWN	SYBR	None	1	0.748884	1.33532	25.7649	25.5488	0.266611		7.52544	0.170495			0	TRUE	0.502015	TRUE	3	19	1	89.4562				N	N	N	N	N
A4	TCPS	SM22	UNKNOWN	SYBR	None	1	0.734429	1.3616	21.8124	21.4475	0.295438		3.4242	0.181986			0	TRUE	2.28804	TRUE	3	12	1	85.5805				N	N	N	N	N
A5	H30min	GAPDH	UNKNOWN	SYBR	None				20.2223	20.3738	0.796637							TRUE	2.10339	TRUE	3	12	1	86.0297				Y	N	N	N	N
A6	H30min	SMA	UNKNOWN	SYBR	None	0.810859	0.333709	1.97025	26.9421	27.3335	0.952872		6.95972	0.555445			0.302478	TRUE	2.57349	TRUE	3	18	1	83.3463				Y	N	N	N	N
A7	H30min	CNN	UNKNOWN	SYBR	None	1.12536	0.424813	2.98114	27.0706	27.7288	1.10578		7.35506	0.609488			-0.170383	TRUE	0.502015	TRUE	3	20	1	89.156				Y	N	N	N	N
A8	H30min	SM22	UNKNOWN	SYBR	None	1.24686	0.387095	4.01624	22.7949	23.4797	1.42936		3.10589	0.731805			-0.318303	TRUE	2.28804	TRUE	3	14	1	85.578				Y	N	N	N	N
A9	media	GAPDH	UNKNOWN	SYBR	None				22.4926	23.4284	3.23063							TRUE	2.10339	TRUE	3	13	1	85.879				Y	N	N	N	N
A10	media	SMA	UNKNOWN	SYBR	None	3.19699	0.250821	40.749	29.1516	28.4089	1.49701		4.98053	1.59236			-1.67671	TRUE	2.57349	TRUE	3	19	1	83.3445				Y	N	N	N	N
A11	media	CNN	UNKNOWN	SYBR	None				Undetermined	30.4979	4.52439							TRUE	0.502015	TRUE	3	39	1	91.249	87.5215	80.5136		N	N	N	Y	Y
A12	media	SM22	UNKNOWN	SYBR	None	6.81918	0.537584	86.5004	25.3659	24.083	1.48093		0.654597	1.58935			-2.7696	TRUE	2.28804	TRUE	3	16	1	85.5831				Y	N	N	N	N
B1	TCPS	GAPDH	UNKNOWN	SYBR	None				18.2284	18.0234	0.212586							TRUE	2.10339	TRUE	3	10	1	86.0267				N	N	N	N	N
B2	TCPS	SMA	UNKNOWN	SYBR	None	1	0.773398	1.293	24.9301	24.6806	0.21592		6.65724	0.151504			0	TRUE	2.57349	TRUE	3	16	1	83.6418				N	N	N	N	N
B3	TCPS	CNN	UNKNOWN	SYBR	None	1	0.748884	1.33532	25.7193	25.5488	0.266611		7.52544	0.170495			0	TRUE	0.502015	TRUE	3	19	1	89.3071				N	N	N	N	N
B4	TCPS	SM22	UNKNOWN	SYBR	None	1	0.734429	1.3616	21.5287	21.4475	0.295438		3.4242	0.181986			0	TRUE	2.28804	TRUE	3	13	1	85.5805				N	N	N	N	N
B5	H30min	GAPDH	UNKNOWN	SYBR	None				19.2911	20.3738	0.796637							TRUE	2.10339	TRUE	3	11	1	86.0297				Y	N	N	N	N
B6	H30min	SMA	UNKNOWN	SYBR	None	0.810859	0.333709	1.97025	26.7057	27.3335	0.952872		6.95972	0.555445			0.302478	TRUE	2.57349	TRUE	3	17	1	83.3463				Y	N	N	N	N
B7	H30min	CNN	UNKNOWN	SYBR	None	1.12536	0.424813	2.98114	27.4028	27.7288	1.10578		7.35506	0.609488			-0.170383	TRUE	0.502015	TRUE	3	20	1	89.0069				Y	N	N	N	N
B8	H30min	SM22	UNKNOWN	SYBR	None	1.24686	0.387095	4.01624	21.9043	23.4797	1.42936		3.10589	0.731805			-0.318303	TRUE	2.28804	TRUE	3	13	1	85.4289				Y	N	N	N	N
B9	media	GAPDH	UNKNOWN	SYBR	None				20.4824	23.4284	3.23063							TRUE	2.10339	TRUE	3	12	1	85.7299				Y	N	N	N	N
B10	media	SMA	UNKNOWN	SYBR	None	3.19699	0.250821	40.749	27.4102	28.4089	1.49701		4.98053	1.59236			-1.67671	TRUE	2.57349	TRUE	3	18	1	83.3445				Y	N	N	N	N
B11	media	CNN	UNKNOWN	SYBR	None	1.3717	0.0168495	111.669	27.2322	30.4979	4.52439		7.06948	2.6842			-0.455967	TRUE	0.502015	TRUE	3	21	1	89.1616				Y	N	N	N	N
B12	media	SM22	UNKNOWN	SYBR	None	6.81918	0.537584	86.5004	22.8936	24.083	1.48093		0.654597	1.58935			-2.7696	TRUE	2.28804	TRUE	3	14	1	85.5831				Y	N	N	N	N
C1	TCPS	GAPDH	UNKNOWN	SYBR	None				17.778	18.0234	0.212586							TRUE	2.10339	TRUE	3	10	1	86.0267				N	N	N	N	N
C2	TCPS	SMA	UNKNOWN	SYBR	None	1	0.773398	1.293	24.4114	24.6806	0.21592		6.65724	0.151504			0	TRUE	2.57349	TRUE	3	16	1	83.4928				N	N	N	N	N
C3	TCPS	CNN	UNKNOWN	SYBR	None	1	0.748884	1.33532	25.1784	25.5488	0.266611		7.52544	0.170495			0	TRUE	0.502015	TRUE	3	19	1	89.3071				N	N	N	N	N
C4	TCPS	SM22	UNKNOWN	SYBR	None	1	0.734429	1.3616	21.118	21.4475	0.295438		3.4242	0.181986			0	TRUE	2.28804	TRUE	3	12	1	85.5805				N	N	N	N	N
C5	H30min	GAPDH	UNKNOWN	SYBR	None				20.1844	20.3738	0.796637							TRUE	2.10339	TRUE	3	12	1	86.0297				Y	N	N	N	N
C6	H30min	SMA	UNKNOWN	SYBR	None	0.810859	0.333709	1.97025	26.3844	27.3335	0.952872		6.95972	0.555445			0.302478	TRUE	2.57349	TRUE	3	18	1	83.3463				Y	N	N	N	N
C7	H30min	CNN	UNKNOWN	SYBR	None	1.12536	0.424813	2.98114	26.8479	27.7288	1.10578		7.35506	0.609488			-0.170383	TRUE	0.502015	TRUE	3	20	1	89.156				Y	N	N	N	N
C8	H30min	SM22	UNKNOWN	SYBR	None	1.24686	0.387095	4.01624	22.8925	23.4797	1.42936		3.10589	0.731805			-0.318303	TRUE	2.28804	TRUE	3	14	1	85.4289				Y	N	N	N	N
C9	media	GAPDH	UNKNOWN	SYBR	None				28.9715	23.4284	3.23063							TRUE	2.10339	TRUE	3	15	1	84.6863				Y	N	Y	N	N
C10	media	SMA	UNKNOWN	SYBR	None	3.19699	0.250821	40.749	26.55	28.4089	1.49701		4.98053	1.59236			-1.67671	TRUE	2.57349	TRUE	3	18	1	83.1954				Y	N	N	N	N
C11	media	CNN	UNKNOWN	SYBR	None	1.3717	0.0168495	111.669	26.0521	30.4979	4.52439		7.06948	2.6842			-0.455967	TRUE	0.502015	TRUE	3	19	1	89.1616				Y	N	N	N	N
C12	media	SM22	UNKNOWN	SYBR	None	6.81918	0.537584	86.5004	22.1578	24.083	1.48093		0.654597	1.58935			-2.7696	TRUE	2.28804	TRUE	3	13	1	85.5831				Y	N	N	N	N
D1	TCPS	GAPDH	UNKNOWN	SYBR	None				18.1711	18.0234	0.212586							TRUE	2.10339	TRUE	3	10	1	85.7286				N	N	N	N	N
D2	TCPS	SMA	UNKNOWN	SYBR	None	1	0.773398	1.293	24.6408	24.6806	0.21592		6.65724	0.151504			0	TRUE	2.57349	TRUE	3	16	1	83.3437				N	N	N	N	N
D3	TCPS	CNN	UNKNOWN	SYBR	None	1	0.748884	1.33532	25.5326	25.5488	0.266611		7.52544	0.170495			0	TRUE	0.502015	TRUE	3	19	1	89.3071				N	N	N	N	N
D4	TCPS	SM22	UNKNOWN	SYBR	None	1	0.734429	1.3616	21.3312	21.4475	0.295438		3.4242	0.181986			0	TRUE	2.28804	TRUE	3	13	1	85.4315				N	N	N	N	N
D5	H30min	GAPDH	UNKNOWN	SYBR	None				21.4691	20.3738	0.796637							TRUE	2.10339	TRUE	3	13	1	85.8806				Y	N	N	N	N
D6	H30min	SMA	UNKNOWN	SYBR	None	0.810859	0.333709	1.97025	27.9666	27.3335	0.952872		6.95972	0.555445			0.302478	TRUE	2.57349	TRUE	3	19	1	83.3463				Y	N	N	N	N
D7	H30min	CNN	UNKNOWN	SYBR	None	1.12536	0.424813	2.98114	27.7034	27.7288	1.10578		7.35506	0.609488			-0.170383	TRUE	0.502015	TRUE	3	21	1	89.156	74.0988			Y	N	N	N	Y
D8	H30min	SM22	UNKNOWN	SYBR	None	1.24686	0.387095	4.01624	24.2617	23.4797	1.42936		3.10589	0.731805			-0.318303	TRUE	2.28804	TRUE	3	15	1	85.4289				Y	N	N	N	N
D9	media	GAPDH	UNKNOWN	SYBR	None				22.3882	23.4284	3.23063							TRUE	2.10339	TRUE	3	14	1	85.2827				Y	N	N	N	N
D10	media	SMA	UNKNOWN	SYBR	None	3.19699	0.250821	40.749	28.5383	28.4089	1.49701		4.98053	1.59236			-1.67671	TRUE	2.57349	TRUE	3	19	1	83.3445				Y	N	N	N	N
D11	media	CNN	UNKNOWN	SYBR	None	1.3717	0.0168495	111.669	33.5639	30.4979	4.52439		7.06948	2.6842			-0.455967	TRUE	0.502015	TRUE	3	25	1	89.0125	66.3489			Y	N	N	N	Y
D12	media	SM22	UNKNOWN	SYBR	None	6.81918	0.537584	86.5004	24.5938	24.083	1.48093		0.654597	1.58935			-2.7696	TRUE	2.28804	TRUE	3	16	1	85.434				Y	N	N	N	N
E1	HHP	GAPDH	UNKNOWN	SYBR	None				18.0521	19.8612	1.89561							TRUE	2.10339	TRUE	3	9	1	85.8776				Y	N	N	N	N
E2	HHP	SMA	UNKNOWN	SYBR	None	1.27195	0.166981	9.68882	24.0109	26.1714	1.78364		6.3102	1.23879			-0.347037	TRUE	2.57349	TRUE	3	15	1	83.3437				Y	N	N	N	N
E3	HHP	CNN	UNKNOWN	SYBR	None	0.622944	0.00933822	41.5561	23.7837	28.0695	5.32404		8.20827	2.5627			0.682825	TRUE	0.502015	TRUE	3	18	1	89.3071				Y	N	N	N	N
E4	HHP	SM22	UNKNOWN	SYBR	None	1.38684	0.140156	13.7228	20.5091	22.8136	2.29912		2.95239	1.3984			-0.471803	TRUE	2.28804	TRUE	3	12	1	85.5805				Y	N	N	N	N
E5	H90	GAPDH	UNKNOWN	SYBR	None				18.8118	19.1195	0.759694							TRUE	2.10339	TRUE	3	10	1	86.0297				Y	N	N	N	N
E6	H90	SMA	UNKNOWN	SYBR	None	0.788443	0.404692	1.53609	25.7472	26.1197	0.541627		7.00016	0.417252			0.342921	TRUE	2.57349	TRUE	3	17	1	83.3463				Y	N	N	N	N
E7	H90	CNN	UNKNOWN	SYBR	None	0.138591	0.00743825	2.58224	26.8333	29.4961	4.02061		10.3765	1.82989			2.8511	TRUE	0.502015	TRUE	3	20	1	89.305				Y	N	N	N	N
E8	H90	SM22	UNKNOWN	SYBR	None	0.55827	0.171488	1.81742	22.0901	23.3847	1.46607		4.26516	0.738443			0.840964	TRUE	2.28804	TRUE	3	13	1	85.578				Y	N	N	N	N
E9	HHP	GAPDH	UNKNOWN	SYBR	None				20.9388	19.8612	1.89561							TRUE	2.10339	TRUE	3	12	1	85.879				Y	N	N	N	N
E10	HHP	SMA	UNKNOWN	SYBR	None	1.27195	0.166981	9.68882	27.06	26.1714	1.78364		6.3102	1.23879			-0.347037	TRUE	2.57349	TRUE	3	18	1	83.1954				Y	N	N	N	N
E11	HHP	CNN	UNKNOWN	SYBR	None	0.622944	0.00933822	41.5561	28.5409	28.0695	5.32404		8.20827	2.5627			0.682825	TRUE	0.502015	TRUE	3	22	1	89.0125				Y	N	N	N	N
E12	HHP	SM22	UNKNOWN	SYBR	None	1.38684	0.140156	13.7228	23.7957	22.8136	2.29912		2.95239	1.3984			-0.471803	TRUE	2.28804	TRUE	3	14	1	85.434				Y	N	N	N	N
F1	HHP	GAPDH	UNKNOWN	SYBR	None				Undetermined	19.8612	1.89561							TRUE	2.10339	TRUE	3	39	1	77.3815	93.7776			N	Y	N	Y	Y
F2	HHP	SMA	UNKNOWN	SYBR	None	1.27195	0.166981	9.68882	26.2537	26.1714	1.78364		6.3102	1.23879			-0.347037	TRUE	2.57349	TRUE	3	18	1	83.3437				Y	N	N	N	N
F3	HHP	CNN	UNKNOWN	SYBR	None	0.622944	0.00933822	41.5561	26.1554	28.0695	5.32404		8.20827	2.5627			0.682825	TRUE	0.502015	TRUE	3	19	1	89.3071				Y	N	N	N	N
F4	HHP	SM22	UNKNOWN	SYBR	None	1.38684	0.140156	13.7228	22.4149	22.8136	2.29912		2.95239	1.3984			-0.471803	TRUE	2.28804	TRUE	3	14	1	85.5805				Y	N	N	N	N
F5	H90	GAPDH	UNKNOWN	SYBR	None				18.3745	19.1195	0.759694							TRUE	2.10339	TRUE	3	10	1	86.1788				Y	N	N	N	N
F6	H90	SMA	UNKNOWN	SYBR	None	0.788443	0.404692	1.53609	25.7907	26.1197	0.541627		7.00016	0.417252			0.342921	TRUE	2.57349	TRUE	3	16	1	83.3463				Y	N	N	N	N
F7	H90	CNN	UNKNOWN	SYBR	None	0.138591	0.00743825	2.58224	26.9048	29.4961	4.02061		10.3765	1.82989			2.8511	TRUE	0.502015	TRUE	3	21	1	89.305				Y	N	N	N	N
F8	H90	SM22	UNKNOWN	SYBR	None	0.55827	0.171488	1.81742	22.6715	23.3847	1.46607		4.26516	0.738443			0.840964	TRUE	2.28804	TRUE	3	13	1	85.578				Y	N	N	N	N
F9	H30min	GAPDH	UNKNOWN	SYBR	None				20.702	20.3738	0.796637							TRUE	2.10339	TRUE	3	12	1	85.879				Y	N	N	N	N
F10	H30min	SMA	UNKNOWN	SYBR	None	0.810859	0.333709	1.97025	28.6687	27.3335	0.952872		6.95972	0.555445			0.302478	TRUE	2.57349	TRUE	3	20	1	83.1954				Y	N	N	N	N
F11	H30min	CNN	UNKNOWN	SYBR	None	1.12536	0.424813	2.98114	29.6195	27.7288	1.10578		7.35506	0.609488			-0.170383	TRUE	0.502015	TRUE	3	23	1	89.1616				Y	N	N	N	N
F12	H30min	SM22	UNKNOWN	SYBR	None	1.24686	0.387095	4.01624	25.5449	23.4797	1.42936		3.10589	0.731805			-0.318303	TRUE	2.28804	TRUE	3	16	1	85.434				Y	N	N	N	N
G1	HHP	GAPDH	UNKNOWN	SYBR	None				21.9703	19.8612	1.89561							TRUE	2.10339	TRUE	3	14	1	85.8776				Y	N	N	N	N
G2	HHP	SMA	UNKNOWN	SYBR	None	1.27195	0.166981	9.68882	28.5763	26.1714	1.78364		6.3102	1.23879			-0.347037	TRUE	2.57349	TRUE	3	19	1	83.3437				Y	N	N	N	N
G3	HHP	CNN	UNKNOWN	SYBR	None	0.622944	0.00933822	41.5561	37.046	28.0695	5.32404		8.20827	2.5627			0.682825	TRUE	0.502015	TRUE	3	30	1	80.2142				Y	N	N	N	N
G4	HHP	SM22	UNKNOWN	SYBR	None	1.38684	0.140156	13.7228	26.2459	22.8136	2.29912		2.95239	1.3984			-0.471803	TRUE	2.28804	TRUE	3	16	1	85.4315				Y	N	N	N	N
G5	H90	GAPDH	UNKNOWN	SYBR	None				18.8434	19.1195	0.759694							TRUE	2.10339	TRUE	3	10	1	86.1788				Y	N	N	N	N
G6	H90	SMA	UNKNOWN	SYBR	None	0.788443	0.404692	1.53609	25.9847	26.1197	0.541627		7.00016	0.417252			0.342921	TRUE	2.57349	TRUE	3	16	1	83.4954				Y	N	N	N	N
G7	H90	CNN	UNKNOWN	SYBR	None	0.138591	0.00743825	2.58224	31.9615	29.4961	4.02061		10.3765	1.82989			2.8511	TRUE	0.502015	TRUE	3	24	1	89.4541				Y	N	N	N	N
G8	H90	SM22	UNKNOWN	SYBR	None	0.55827	0.171488	1.81742	24.9825	23.3847	1.46607		4.26516	0.738443			0.840964	TRUE	2.28804	TRUE	3	15	1	84.9817				Y	N	N	N	N
G9	H90	GAPDH	UNKNOWN	SYBR	None				19.1926	19.1195	0.759694							TRUE	2.10339	TRUE	3	10	1	86.0281				Y	N	N	N	N
G10	H90	SMA	UNKNOWN	SYBR	None	0.788443	0.404692	1.53609	26.0095	26.1197	0.541627		7.00016	0.417252			0.342921	TRUE	2.57349	TRUE	3	17	1	83.3445				Y	N	N	N	N
G11	H90	CNN	UNKNOWN	SYBR	None	0.138591	0.00743825	2.58224	26.3689	29.4961	4.02061		10.3765	1.82989			2.8511	TRUE	0.502015	TRUE	3	20	1	89.1616				Y	N	N	N	N
G12	H90	SM22	UNKNOWN	SYBR	None	0.55827	0.171488	1.81742	22.2158	23.3847	1.46607		4.26516	0.738443			0.840964	TRUE	2.28804	TRUE	3	13	1	85.5831				Y	N	N	N	N
H1	HHP	GAPDH	UNKNOWN	SYBR	None				18.4835	19.8612	1.89561							TRUE	2.10339	TRUE	3	10	1	86.0267				Y	N	N	N	N
H2	HHP	SMA	UNKNOWN	SYBR	None	1.27195	0.166981	9.68882	24.9559	26.1714	1.78364		6.3102	1.23879			-0.347037	TRUE	2.57349	TRUE	3	16	1	83.3437				Y	N	N	N	N
H3	HHP	CNN	UNKNOWN	SYBR	None	0.622944	0.00933822	41.5561	24.8214	28.0695	5.32404		8.20827	2.5627			0.682825	TRUE	0.502015	TRUE	3	19	1	89.3071				Y	N	N	N	N
H4	HHP	SM22	UNKNOWN	SYBR	None	1.38684	0.140156	13.7228	21.1023	22.8136	2.29912		2.95239	1.3984			-0.471803	TRUE	2.28804	TRUE	3	12	1	85.5805				Y	N	N	N	N
H5	H90	GAPDH	UNKNOWN	SYBR	None				20.3754	19.1195	0.759694							TRUE	2.10339	TRUE	3	11	1	86.1788				Y	N	N	N	N
H6	H90	SMA	UNKNOWN	SYBR	None	0.788443	0.404692	1.53609	27.0663	26.1197	0.541627		7.00016	0.417252			0.342921	TRUE	2.57349	TRUE	3	18	1	83.6445				Y	N	Y	N	N
H7	H90	CNN	UNKNOWN	SYBR	None	0.138591	0.00743825	2.58224	35.412	29.4961	4.02061		10.3765	1.82989			2.8511	TRUE	0.502015	TRUE	3	29	1	87.2179				Y	N	N	N	N
H8	H90	SM22	UNKNOWN	SYBR	None	0.55827	0.171488	1.81742	24.9638	23.3847	1.46607		4.26516	0.738443			0.840964	TRUE	2.28804	TRUE	3	15	1	85.578				Y	N	N	N	N
H9	media	GAPDH	UNKNOWN	SYBR	None				22.8073	23.4284	3.23063							TRUE	2.10339	TRUE	3	14	1	85.879				Y	N	N	N	N
H10	media	SMA	UNKNOWN	SYBR	None	3.19699	0.250821	40.749	30.3946	28.4089	1.49701		4.98053	1.59236			-1.67671	TRUE	2.57349	TRUE	3	21	1	83.1954				Y	N	N	N	N
H11	media	CNN	UNKNOWN	SYBR	None	1.3717	0.0168495	111.669	35.1434	30.4979	4.52439		7.06948	2.6842			-0.455967	TRUE	0.502015	TRUE	3	27	1	74.8478	89.1616			Y	N	N	N	Y
H12	media	SM22	UNKNOWN	SYBR	None	6.81918	0.537584	86.5004	25.4039	24.083	1.48093		0.654597	1.58935			-2.7696	TRUE	2.28804	TRUE	3	16	1	85.5831				Y	N	N	N	N
Analysis Type	Singleplex
Endogenous Control	GAPDH
RQ Min/Max Confidence Level	95.0
Reference Sample	TCPS
