# Supplementary material for: Effect of luminal surface structure of decellularized aorta on thrombus formation and cell behavior
Source: PLoS One. 2021 May 17;16(5):e0246221. doi: 10.1371/journal.pone.0246221 (PMC8128234; doi:10.1371/journal.pone.0246221)
Supplement: S7 File — (XLSX) [file pone.0246221.s007.xlsx]

## Sheet: Summary
			Ct	ΔCt	ΔΔCt	Expression ratio					Ct	ΔCt	ΔΔCt	Expression ratio					Ct	ΔCt	ΔΔCt	Expression ratio						Ct	ΔCt	ΔΔCt	Expression ratio					Ct	ΔCt	ΔΔCt	Expression ratio
TCPS	ｎ1	GAPDH	19.312					HHP	ｎ1	GAPDH	14.3585					HHP30min dry	ｎ1	GAPDH	14.9267						HHP90℃	ｎ1	GAPDH	18.5055					HHPmedia	ｎ1	GAPDH	13.8812
		SMA	32.2527	12.9408		1				SMA	18.5494	4.19092	-2.16974	4.49941				SMA	18.1229	3.19621	-3.16445	8.9659					SMA	24.166	5.66045	-0.700206	1.62474				SMA	17.6671	3.78595	-2.57471	5.95751
		CNN	36.9895	17.6775		1				CNN	19.167	4.80849	-5.42764	43.0411				CNN	19.553	4.62638	-5.60975	48.8319					CNN	26.3532	7.84769	-2.38845	5.23594				CNN	20.153	6.27178	-3.96435	15.6095
		SM22	34.4725	15.1605		1				SM22	18.7251	4.36665	-3.86283	14.5488				SM22	18.6895	3.76281	-4.46667	22.1106					SM22	29.855	11.3495	3.12003	0.115021				SM22	18.1507	4.26955	-3.95993	15.5617
	ｎ2	GAPDH	17.653						ｎ2	GAPDH	14.3553						ｎ2	GAPDH	16.5703							ｎ2	GAPDH	17.6008						ｎ2	GAPDH	13.0673
		SMA	28.4934	10.8404		1				SMA	17.8245	3.46917	-2.89149	7.42036				SMA	25.1916	8.62138	2.26072	0.208668					SMA	22.6457	5.04484	-1.31582	2.48944				SMA	16.2642	3.19686	-3.1638	8.96187
		CNN	31.8289	14.1758		1				CNN	18.1961	3.84073	-6.3954	84.18				CNN	29.2066	12.6364	2.40025	0.189432					CNN	24.4517	6.85087	-3.38526	10.4488				CNN	16.2823	3.21498	-7.02115	129.891
		SM22	28.2495	10.5964		1				SM22	18.4174	4.06203	-4.16744	17.9691				SM22	23.6018	7.03155	-1.19793	2.2941					SM22	24.5149	6.91407	-1.3154	2.48872				SM22	17.2259	4.15862	-4.07086	16.8054
	ｎ3	GAPDH	15.4413						ｎ3	GAPDH	14.8411						ｎ3	GAPDH	14.2094							ｎ3	GAPDH	17.586						ｎ3	GAPDH	14.1429
		SMA	16.3337	0.892376		1				SMA	18.1563	3.31513	-3.04553	8.2565				SMA	17.9292	3.71981	-2.64085	6.23698					SMA	22.635	5.04895	-1.31171	2.48235				SMA	16.9746	2.83171	-3.52895	11.543
		CNN	21.7714	6.33011		1				CNN	21.1563	6.31512	-3.92102	15.1476				CNN	18.5437	4.33427	-5.90187	59.7915					CNN	24.2957	6.70962	-3.52651	11.5235				CNN	17.4367	3.29377	-6.94236	122.987
		SM22	18.8852	3.44391		1				SM22	18.4633	3.62219	-4.60729	24.3743				SM22	18.3809	4.1715	-4.05797	16.656					SM22	23.9177	6.33161	-1.89786	3.72661				SM22	17.7758	3.63293	-4.59654	24.1934
	ｎ4	GAPDH	15.9676						ｎ4	GAPDH	19.7355						ｎ4	GAPDH	14.3427							ｎ4	GAPDH	22.325						ｎ4	GAPDH	15.4863
		SMA	16.7367	0.76911		1				SMA	35.6512	15.9157	9.55504	0.00132937				SMA	19.414	5.07129	-1.28937	2.44421					SMA	37.012	14.6869	8.32627	0.00311562				SMA	18.4998	3.01346	-3.3472	10.1767
		CNN	18.7287	2.76107		1				CNN	32.0143	12.2788	2.0427	0.242709				CNN	19.2629	4.92015	-5.31599	39.8356					CNN	28.3645	6.0395	-4.19663	18.3363				CNN	29.2027	13.7164	3.48024	0.0896075
		SM22	19.6846	3.717		1				SM22	34.6116	14.8762	6.64668	0.00998043				SM22	19.6281	5.28539	-2.94408	7.69587					SM22	35.5377	13.2126	4.98318	0.0316166				SM22	20.0248	4.53851	-3.69097	12.9149
	ave	GAPDH	17.0935						ｎ5	GAPDH	14.7043						ｎ5	GAPDH	13.5503							ｎ5	GAPDH	16.259						ｎ5	GAPDH	37.0281
		SMA	23.4541	6.36066		1				SMA	17.7987	3.09437	-3.26629	9.62166				SMA	Undetermined	-	-	0					SMA	20.914	4.65493	-1.70573	3.26194				SMA	34.8336	-2.19444	-8.5551	376.132
		CNN	27.3296	10.2361		1				CNN	18.3177	3.61338	-6.62275	98.5478				CNN	18.5695	5.01922	-5.21691	37.1918					CNN	21.483	5.22393	-5.01221	32.272				CNN	Undetermined	-	#VALUE!	0
		SM22	25.3229	8.22947		1				SM22	18.1952	3.49091	-4.73857	26.6963				SM22	18.4116	4.86133	-3.36815	10.3255					SM22	21.9432	5.68411	-2.54536	5.83753				SM22	35.8019	-1.22616	-9.45564	702.15
									Summary		Expression ratio ave	S.D	S.E
									TCPS	GAPDH	1
										SMA	1
										CNN	1
										SM22	1
									HHP	GAPDH
										SMA	5.95985	3.41916	1.5291
										CNN	48.2318	38.0747	17.0275
										SM22	16.7197	9.41927	4.21243
									HHP30min	GAPDH
										SMA	3.57115	3.37631	1.68816
										CNN	37.1681	22.4855	11.2428
										SM22	12.1891	7.68911	3.84456
									HHP90	GAPDH
										SMA	1.97232	1.11259	0.497564
										CNN	15.5633	9.33811	4.17613
										SM22	2.4399	2.20938	0.988065
									HHP media	GAPDH
										SMA	9.15977	2.06202	1.03101
										CNN	67.1442	59.5979	29.799
										SM22	17.3689	4.18315	2.09157

## Sheet: Raw data
Well	Sample Name	Target Name	Task	Reporter	Quencher	RQ	RQ Min	RQ Max	Cт	Cт Mean	Cт SD	ΔCт	ΔCт Mean	ΔCт SE	HK Control ΔCт Mean	HK Control ΔCт SE	ΔΔCт	Automatic Ct Threshold	Ct Threshold	Automatic Baseline	Baseline Start	Baseline End	Efficiency	Tm1	Tm2	Tm3	Comments	HIGHSD	OUTLIERRG	EXPFAIL	MTP
A1	TCPS	GAPDH	UNKNOWN	SYBR	None				19.312	17.0935	1.75424							TRUE	0.542162	TRUE	3	12	1	86.0184				Y	N	N	N
A2	TCPS	SMA	UNKNOWN	SYBR	None	1	0.000859604	1163.33	32.2527	23.4541	8.13704		6.36066	4.162			0	TRUE	0.276598	TRUE	3	23	1	83.3358	76.1824			Y	N	N	Y
A3	TCPS	CNN	UNKNOWN	SYBR	None	1	0.000618966	1615.6	36.9895	27.3296	8.53281		10.2361	4.35563			0	TRUE	0.0281344	TRUE	3	34	1	86.908				Y	N	N	N
A4	TCPS	SM22	UNKNOWN	SYBR	None	1	0.00154569	646.959	34.4725	25.3229	7.42775		8.22947	3.81605			0	TRUE	2.66195	TRUE	3	25	1	80.2017				Y	N	N	N
A5	H30min	GAPDH	UNKNOWN	SYBR	None				14.9267	14.7199	1.14427							TRUE	0.542162	TRUE	3	9	1	86.0165				Y	N	N	N
A6	H30min	SMA	UNKNOWN	SYBR	None	1.887	0.101555	35.0624	18.1229	20.1644	3.41565		5.44457	1.78285			-0.916093	TRUE	0.276598	TRUE	3	13	1	83.4826				Y	N	N	N
A7	H30min	CNN	UNKNOWN	SYBR	None	15.2301	0.516563	449.038	19.553	21.0272	4.5934		6.30728	2.11701			-3.92885	TRUE	0.0281344	TRUE	3	17	1	89.146				Y	N	N	N
A8	H30min	SM22	UNKNOWN	SYBR	None	9.23402	1.55297	54.9059	18.6895	19.7424	2.21593		5.02251	1.11532			-3.20696	TRUE	2.66195	TRUE	3	10	1	85.5688				Y	N	N	N
A9	media	GAPDH	UNKNOWN	SYBR	None				13.8812	18.7212	10.2708							TRUE	0.542162	TRUE	3	7	1	86.0136				Y	N	N	N
A10	media	SMA	UNKNOWN	SYBR	None	18.8168	0.00181593	194981	17.6671	20.8479	7.862		2.12671	5.78448			-4.23395	TRUE	0.276598	TRUE	3	12	1	83.3308				Y	N	N	N
A11	media	CNN	UNKNOWN	SYBR	None	291.759	0.0387599	2.19617e+06	20.153	20.7687	5.85212		2.0475	5.44608			-8.18863	TRUE	0.0281344	TRUE	3	17	1	89.1439	74.6883			Y	N	N	Y
A12	media	SM22	UNKNOWN	SYBR	None	35.6242	0.00338162	375288	18.1507	21.7958	7.89996		3.07469	5.79481			-5.15478	TRUE	2.66195	TRUE	3	8	1	85.7162				Y	N	N	N
B1	TCPS	GAPDH	UNKNOWN	SYBR	None				17.653	17.0935	1.75424							TRUE	0.542162	TRUE	3	11	1	86.1674				Y	N	N	N
B2	TCPS	SMA	UNKNOWN	SYBR	None	1	0.000859604	1163.33	28.4934	23.4541	8.13704		6.36066	4.162			0	TRUE	0.276598	TRUE	3	21	1	83.3358				Y	N	N	N
B3	TCPS	CNN	UNKNOWN	SYBR	None	1	0.000618966	1615.6	31.8289	27.3296	8.53281		10.2361	4.35563			0	TRUE	0.0281344	TRUE	3	30	1	82.1391				Y	N	N	N
B4	TCPS	SM22	UNKNOWN	SYBR	None	1	0.00154569	646.959	28.2495	25.3229	7.42775		8.22947	3.81605			0	TRUE	2.66195	TRUE	3	16	1	85.5667				Y	N	N	N
B5	H30min	GAPDH	UNKNOWN	SYBR	None				16.5703	14.7199	1.14427							TRUE	0.542162	TRUE	3	10	1	86.0165				Y	N	N	N
B6	H30min	SMA	UNKNOWN	SYBR	None	1.887	0.101555	35.0624	25.1916	20.1644	3.41565		5.44457	1.78285			-0.916093	TRUE	0.276598	TRUE	3	18	1	83.3336				Y	N	N	N
B7	H30min	CNN	UNKNOWN	SYBR	None	15.2301	0.516563	449.038	29.2066	21.0272	4.5934		6.30728	2.11701			-3.92885	TRUE	0.0281344	TRUE	3	27	1	74.8373	84.3764			Y	Y	N	Y
B8	H30min	SM22	UNKNOWN	SYBR	None	9.23402	1.55297	54.9059	23.6018	19.7424	2.21593		5.02251	1.11532			-3.20696	TRUE	2.66195	TRUE	3	13	1	85.4198				Y	Y	N	N
B9	media	GAPDH	UNKNOWN	SYBR	None				37.0281	18.7212	10.2708							TRUE	0.542162	TRUE	3	30	1	76.4749				Y	Y	N	N
B10	media	SMA	UNKNOWN	SYBR	None	18.8168	0.00181593	194981	34.8336	20.8479	7.862		2.12671	5.78448			-4.23395	TRUE	0.276598	TRUE	3	29	1	76.4749				Y	Y	N	N
B11	media	CNN	UNKNOWN	SYBR	None				Undetermined	20.7687	5.85212							TRUE	0.0281344	TRUE	3	39	1	66.9389				N	N	Y	N
B12	media	SM22	UNKNOWN	SYBR	None	35.6242	0.00338162	375288	35.8019	21.7958	7.89996		3.07469	5.79481			-5.15478	TRUE	2.66195	TRUE	3	27	1	76.3276				Y	Y	N	N
C1	TCPS	GAPDH	UNKNOWN	SYBR	None				15.4413	17.0935	1.75424							TRUE	0.542162	TRUE	3	9	1	86.1674				Y	N	N	N
C2	TCPS	SMA	UNKNOWN	SYBR	None	1	0.000859604	1163.33	16.3337	23.4541	8.13704		6.36066	4.162			0	TRUE	0.276598	TRUE	3	11	1	83.4848				Y	N	N	N
C3	TCPS	CNN	UNKNOWN	SYBR	None	1	0.000618966	1615.6	21.7714	27.3296	8.53281		10.2361	4.35563			0	TRUE	0.0281344	TRUE	3	20	1	88.9944				Y	N	N	N
C4	TCPS	SM22	UNKNOWN	SYBR	None	1	0.00154569	646.959	18.8852	25.3229	7.42775		8.22947	3.81605			0	TRUE	2.66195	TRUE	3	10	1	85.5667				Y	N	N	N
C5	H30min	GAPDH	UNKNOWN	SYBR	None				13.5503	14.7199	1.14427							TRUE	0.542162	TRUE	3	7	1	86.1655				Y	N	N	N
C6	H30min	SMA	UNKNOWN	SYBR	None				Undetermined	20.1644	3.41565							TRUE	0.276598	TRUE	3	39	1	61.125	93.3199			N	N	Y	Y
C7	H30min	CNN	UNKNOWN	SYBR	None	15.2301	0.516563	449.038	18.5695	21.0272	4.5934		6.30728	2.11701			-3.92885	TRUE	0.0281344	TRUE	3	16	1	89.146				Y	N	N	N
C8	H30min	SM22	UNKNOWN	SYBR	None	9.23402	1.55297	54.9059	18.4116	19.7424	2.21593		5.02251	1.11532			-3.20696	TRUE	2.66195	TRUE	3	9	1	85.5688				Y	N	N	N
C9	media	GAPDH	UNKNOWN	SYBR	None				13.0673	18.7212	10.2708							TRUE	0.542162	TRUE	3	7	1	86.0136				Y	N	N	N
C10	media	SMA	UNKNOWN	SYBR	None	18.8168	0.00181593	194981	16.2642	20.8479	7.862		2.12671	5.78448			-4.23395	TRUE	0.276598	TRUE	3	11	1	83.3308				Y	N	N	N
C11	media	CNN	UNKNOWN	SYBR	None	291.759	0.0387599	2.19617e+06	16.2823	20.7687	5.85212		2.0475	5.44608			-8.18863	TRUE	0.0281344	TRUE	3	13	1	89.2929				Y	N	N	N
C12	media	SM22	UNKNOWN	SYBR	None	35.6242	0.00338162	375288	17.2259	21.7958	7.89996		3.07469	5.79481			-5.15478	TRUE	2.66195	TRUE	3	8	1	85.5672				Y	N	N	N
D1	TCPS	GAPDH	UNKNOWN	SYBR	None				15.9676	17.0935	1.75424							TRUE	0.542162	TRUE	3	10	1	86.0184				Y	N	N	N
D2	TCPS	SMA	UNKNOWN	SYBR	None	1	0.000859604	1163.33	16.7367	23.4541	8.13704		6.36066	4.162			0	TRUE	0.276598	TRUE	3	11	1	83.4848				Y	N	N	N
D3	TCPS	CNN	UNKNOWN	SYBR	None	1	0.000618966	1615.6	18.7287	27.3296	8.53281		10.2361	4.35563			0	TRUE	0.0281344	TRUE	3	17	1	89.1434				Y	N	N	N
D4	TCPS	SM22	UNKNOWN	SYBR	None	1	0.00154569	646.959	19.6846	25.3229	7.42775		8.22947	3.81605			0	TRUE	2.66195	TRUE	3	11	1	85.5667				Y	N	N	N
D5	H30min	GAPDH	UNKNOWN	SYBR	None				14.2094	14.7199	1.14427							TRUE	0.542162	TRUE	3	8	1	85.8674				Y	N	N	N
D6	H30min	SMA	UNKNOWN	SYBR	None	1.887	0.101555	35.0624	17.9292	20.1644	3.41565		5.44457	1.78285			-0.916093	TRUE	0.276598	TRUE	3	13	1	83.4826				Y	N	N	N
D7	H30min	CNN	UNKNOWN	SYBR	None	15.2301	0.516563	449.038	18.5437	21.0272	4.5934		6.30728	2.11701			-3.92885	TRUE	0.0281344	TRUE	3	16	1	89.146				Y	N	N	N
D8	H30min	SM22	UNKNOWN	SYBR	None	9.23402	1.55297	54.9059	18.3809	19.7424	2.21593		5.02251	1.11532			-3.20696	TRUE	2.66195	TRUE	3	10	1	85.5688				Y	N	N	N
D9	media	GAPDH	UNKNOWN	SYBR	None				14.1429	18.7212	10.2708							TRUE	0.542162	TRUE	3	7	1	86.0136				Y	N	N	N
D10	media	SMA	UNKNOWN	SYBR	None	18.8168	0.00181593	194981	16.9746	20.8479	7.862		2.12671	5.78448			-4.23395	TRUE	0.276598	TRUE	3	12	1	83.4799				Y	N	N	N
D11	media	CNN	UNKNOWN	SYBR	None	291.759	0.0387599	2.19617e+06	17.4367	20.7687	5.85212		2.0475	5.44608			-8.18863	TRUE	0.0281344	TRUE	3	14	1	89.1439				Y	N	N	N
D12	media	SM22	UNKNOWN	SYBR	None	35.6242	0.00338162	375288	17.7758	21.7958	7.89996		3.07469	5.79481			-5.15478	TRUE	2.66195	TRUE	3	8	1	85.5672				Y	N	N	N
E1	HHP	GAPDH	UNKNOWN	SYBR	None				14.3585	15.5989	2.32222							TRUE	0.542162	TRUE	3	8	1	86.1674				Y	N	N	N
E2	HHP	SMA	UNKNOWN	SYBR	None	1.28663	0.00366607	451.552	18.5494	21.596	7.86297		5.99706	3.66658			-0.3636	TRUE	0.276598	TRUE	3	13	1	83.4848				Y	N	N	N
E3	HHP	CNN	UNKNOWN	SYBR	None	16.7353	0.186333	1503.06	19.167	21.7703	5.84786		6.17131	2.8139			-4.06482	TRUE	0.0281344	TRUE	3	17	1	89.1434				Y	N	N	N
E4	HHP	SM22	UNKNOWN	SYBR	None	4.42565	0.0194317	1007.96	18.7251	21.6825	7.23004		6.08358	3.39606			-2.14589	TRUE	2.66195	TRUE	3	9	1	85.5667				Y	N	N	N
E5	H90	GAPDH	UNKNOWN	SYBR	None				18.5055	18.4553	2.30688							TRUE	0.542162	TRUE	3	12	1	86.0165				Y	N	N	N
E6	H90	SMA	UNKNOWN	SYBR	None	0.63351	0.00442048	90.79	24.166	25.4745	6.55151		7.01922	3.10625			0.65856	TRUE	0.276598	TRUE	3	18	1	83.3336				Y	N	N	N
E7	H90	CNN	UNKNOWN	SYBR	None	13.0124	1.10508	153.222	26.3532	24.9896	2.56501		6.53432	1.54278			-3.70181	TRUE	0.0281344	TRUE	3	24	1	75.5825				Y	N	N	N
E8	H90	SM22	UNKNOWN	SYBR	None	0.722507	0.00999232	52.2418	29.855	27.1537	5.52661		8.69839	2.67825			0.468916	TRUE	2.66195	TRUE	3	18	1	85.5688				Y	N	N	N
E9	HHP	GAPDH	UNKNOWN	SYBR	None				14.3553	15.5989	2.32222							TRUE	0.542162	TRUE	3	7	1	86.0136				Y	N	N	N
E10	HHP	SMA	UNKNOWN	SYBR	None	1.28663	0.00366607	451.552	17.8245	21.596	7.86297		5.99706	3.66658			-0.3636	TRUE	0.276598	TRUE	3	12	1	83.4799				Y	N	N	N
E11	HHP	CNN	UNKNOWN	SYBR	None	16.7353	0.186333	1503.06	18.1961	21.7703	5.84786		6.17131	2.8139			-4.06482	TRUE	0.0281344	TRUE	3	16	1	89.2929				Y	N	N	N
E12	HHP	SM22	UNKNOWN	SYBR	None	4.42565	0.0194317	1007.96	18.4174	21.6825	7.23004		6.08358	3.39606			-2.14589	TRUE	2.66195	TRUE	3	10	1	85.5672				Y	N	N	N
F1	HHP	GAPDH	UNKNOWN	SYBR	None				14.8411	15.5989	2.32222							TRUE	0.542162	TRUE	3	9	1	86.1674				Y	N	N	N
F2	HHP	SMA	UNKNOWN	SYBR	None	1.28663	0.00366607	451.552	18.1563	21.596	7.86297		5.99706	3.66658			-0.3636	TRUE	0.276598	TRUE	3	13	1	83.3358				Y	N	N	N
F3	HHP	CNN	UNKNOWN	SYBR	None	16.7353	0.186333	1503.06	21.1563	21.7703	5.84786		6.17131	2.8139			-4.06482	TRUE	0.0281344	TRUE	3	19	1	89.1434				Y	N	N	N
F4	HHP	SM22	UNKNOWN	SYBR	None	4.42565	0.0194317	1007.96	18.4633	21.6825	7.23004		6.08358	3.39606			-2.14589	TRUE	2.66195	TRUE	3	10	1	85.7158				Y	N	N	N
F5	H90	GAPDH	UNKNOWN	SYBR	None				17.6008	18.4553	2.30688							TRUE	0.542162	TRUE	3	11	1	86.1655				Y	N	N	N
F6	H90	SMA	UNKNOWN	SYBR	None	0.63351	0.00442048	90.79	22.6457	25.4745	6.55151		7.01922	3.10625			0.65856	TRUE	0.276598	TRUE	3	17	1	83.4826				Y	N	N	N
F7	H90	CNN	UNKNOWN	SYBR	None	13.0124	1.10508	153.222	24.4517	24.9896	2.56501		6.53432	1.54278			-3.70181	TRUE	0.0281344	TRUE	3	22	1	89.146	74.8373			Y	N	N	Y
F8	H90	SM22	UNKNOWN	SYBR	None	0.722507	0.00999232	52.2418	24.5149	27.1537	5.52661		8.69839	2.67825			0.468916	TRUE	2.66195	TRUE	3	15	1	85.5688				Y	N	N	N
F9	H30min	GAPDH	UNKNOWN	SYBR	None				14.3427	14.7199	1.14427							TRUE	0.542162	TRUE	3	8	1	86.0136				Y	N	N	N
F10	H30min	SMA	UNKNOWN	SYBR	None	1.887	0.101555	35.0624	19.414	20.1644	3.41565		5.44457	1.78285			-0.916093	TRUE	0.276598	TRUE	3	15	1	83.4799				Y	N	N	N
F11	H30min	CNN	UNKNOWN	SYBR	None	15.2301	0.516563	449.038	19.2629	21.0272	4.5934		6.30728	2.11701			-3.92885	TRUE	0.0281344	TRUE	3	17	1	89.2929				Y	N	N	N
F12	H30min	SM22	UNKNOWN	SYBR	None	9.23402	1.55297	54.9059	19.6281	19.7424	2.21593		5.02251	1.11532			-3.20696	TRUE	2.66195	TRUE	3	11	1	85.5672				Y	N	N	N
G1	HHP	GAPDH	UNKNOWN	SYBR	None				19.7355	15.5989	2.32222							TRUE	0.542162	TRUE	3	13	1	86.0184				Y	Y	N	N
G2	HHP	SMA	UNKNOWN	SYBR	None	1.28663	0.00366607	451.552	35.6512	21.596	7.86297		5.99706	3.66658			-0.3636	TRUE	0.276598	TRUE	3	28	1	83.3358	66.9425			Y	Y	N	Y
G3	HHP	CNN	UNKNOWN	SYBR	None	16.7353	0.186333	1503.06	32.0143	21.7703	5.84786		6.17131	2.8139			-4.06482	TRUE	0.0281344	TRUE	3	30	1	74.5387				Y	Y	N	N
G4	HHP	SM22	UNKNOWN	SYBR	None	4.42565	0.0194317	1007.96	34.6116	21.6825	7.23004		6.08358	3.39606			-2.14589	TRUE	2.66195	TRUE	3	25	1	80.0527	76.178			Y	Y	N	Y
G5	H90	GAPDH	UNKNOWN	SYBR	None				17.586	18.4553	2.30688							TRUE	0.542162	TRUE	3	11	1	86.0165				Y	N	N	N
G6	H90	SMA	UNKNOWN	SYBR	None	0.63351	0.00442048	90.79	22.635	25.4745	6.55151		7.01922	3.10625			0.65856	TRUE	0.276598	TRUE	3	18	1	83.4826				Y	N	N	N
G7	H90	CNN	UNKNOWN	SYBR	None	13.0124	1.10508	153.222	24.2957	24.9896	2.56501		6.53432	1.54278			-3.70181	TRUE	0.0281344	TRUE	3	22	1	89.146				Y	N	N	N
G8	H90	SM22	UNKNOWN	SYBR	None	0.722507	0.00999232	52.2418	23.9177	27.1537	5.52661		8.69839	2.67825			0.468916	TRUE	2.66195	TRUE	3	15	1	85.5688				Y	N	N	N
G9	H90	GAPDH	UNKNOWN	SYBR	None				22.325	18.4553	2.30688							TRUE	0.542162	TRUE	3	16	1	86.0136				Y	N	N	N
G10	H90	SMA	UNKNOWN	SYBR	None	0.63351	0.00442048	90.79	37.012	25.4745	6.55151		7.01922	3.10625			0.65856	TRUE	0.276598	TRUE	3	29	1	83.3308	66.34			Y	Y	N	Y
G11	H90	CNN	UNKNOWN	SYBR	None	13.0124	1.10508	153.222	28.3645	24.9896	2.56501		6.53432	1.54278			-3.70181	TRUE	0.0281344	TRUE	3	26	1	75.7315				Y	N	N	N
G12	H90	SM22	UNKNOWN	SYBR	None	0.722507	0.00999232	52.2418	35.5377	27.1537	5.52661		8.69839	2.67825			0.468916	TRUE	2.66195	TRUE	3	27	1	76.4766				Y	N	N	N
H1	HHP	GAPDH	UNKNOWN	SYBR	None				14.7043	15.5989	2.32222							TRUE	0.542162	TRUE	3	7	1	86.3164				Y	N	N	N
H2	HHP	SMA	UNKNOWN	SYBR	None	1.28663	0.00366607	451.552	17.7987	21.596	7.86297		5.99706	3.66658			-0.3636	TRUE	0.276598	TRUE	3	12	1	83.6339				Y	N	N	N
H3	HHP	CNN	UNKNOWN	SYBR	None	16.7353	0.186333	1503.06	18.3177	21.7703	5.84786		6.17131	2.8139			-4.06482	TRUE	0.0281344	TRUE	3	16	1	89.4415				Y	N	N	N
H4	HHP	SM22	UNKNOWN	SYBR	None	4.42565	0.0194317	1007.96	18.1952	21.6825	7.23004		6.08358	3.39606			-2.14589	TRUE	2.66195	TRUE	3	9	1	85.8648				Y	N	N	N
H5	H90	GAPDH	UNKNOWN	SYBR	None				16.259	18.4553	2.30688							TRUE	0.542162	TRUE	3	10	1	86.1655				Y	N	N	N
H6	H90	SMA	UNKNOWN	SYBR	None	0.63351	0.00442048	90.79	20.914	25.4745	6.55151		7.01922	3.10625			0.65856	TRUE	0.276598	TRUE	3	15	1	83.6317				Y	N	N	N
H7	H90	CNN	UNKNOWN	SYBR	None	13.0124	1.10508	153.222	21.483	24.9896	2.56501		6.53432	1.54278			-3.70181	TRUE	0.0281344	TRUE	3	19	1	89.4441				Y	N	N	N
H8	H90	SM22	UNKNOWN	SYBR	None	0.722507	0.00999232	52.2418	21.9432	27.1537	5.52661		8.69839	2.67825			0.468916	TRUE	2.66195	TRUE	3	13	1	85.7179				Y	N	N	N
H9	media	GAPDH	UNKNOWN	SYBR	None				15.4863	18.7212	10.2708							TRUE	0.542162	TRUE	3	9	1	86.1626				Y	N	N	N
H10	media	SMA	UNKNOWN	SYBR	None	18.8168	0.00181593	194981	18.4998	20.8479	7.862		2.12671	5.78448			-4.23395	TRUE	0.276598	TRUE	3	13	1	83.4799				Y	N	N	N
H11	media	CNN	UNKNOWN	SYBR	None	291.759	0.0387599	2.19617e+06	29.2027	20.7687	5.85212		2.0475	5.44608			-8.18863	TRUE	0.0281344	TRUE	3	27	1	87.0575	73.9431	81.9906		Y	N	N	Y
H12	media	SM22	UNKNOWN	SYBR	None	35.6242	0.00338162	375288	20.0248	21.7958	7.89996		3.07469	5.79481			-5.15478	TRUE	2.66195	TRUE	3	11	1	85.7162				Y	N	N	N
Analysis Type	Singleplex
Endogenous Control	GAPDH
RQ Min/Max Confidence Level	95.0
Reference Sample	TCPS
